# Supplementary material for: Optimized use of Oxford Nanopore flowcells for hybrid assemblies
Source: Microb Genom. 2020 Nov 11;6(11):mgen000453. doi: 10.1099/mgen.0.000453 (PMC7725331; doi:10.1099/mgen.0.000453)
Supplement: Supplementary material 2 [file mgen-6-453-s002.xlsx]

## Sheet: Table S1
Library	Isolate Name	Barcode	Species	MLST	Accession Number	Total bases	N reads	Mean read length	read N50	Assembly size	Estimated sequencing depth
1	blc-22	barcode01	Klebsiella pneumoniae	38	ERS4380826	515614073	122065	4224.09	10684	5693576	90.5607
1	blc-23	barcode02	Escherichia coli	73	ERS4380827	589572528	217416	2711.73	8488	5299091	111.259
1	blc-24	barcode04	Klebsiella oxytoca	-	ERS4380828	1085975385	308793	3516.84	9131	6337817	171.348
1	blc-25	barcode05	Escherichia coli	5430	ERS4380829	704931810	219083	3217.65	8869	5016653	140.518
1	blc-26	barcode06	Escherichia coli	4219	ERS4380830	158008127	39129	4038.13	11747	4762839	33.1752
1	blc-27	barcode07	Enterobacter cloacae	422	ERS4380831	677156280	239101	2832.09	9287	4898449	138.239
1	blc-28	barcode08	Proteus	-	ERS4380832	209076398	120293	1738.06	4247	4170025	50.1379
1	blc-29	barcode09	Aeromonas	-	ERS4380833	283854814	162131	1750.77	5167	4467667	63.5354
1	blc-30	barcode10	Escherichia coli	73	ERS4380834	195515605	80396	2431.91	8847	5122657	38.1668
1	blc-31	barcode11	Klebsiella pneumoniae	-	ERS4380835	987451994	380600	2594.46	6389	5445733	181.326
2	blc-32	barcode01	Klebsiella pneumoniae	490	ERS4380836	3793437	838	4526.77	9223	5480616	0.692155
2	blc-33	barcode02	Escherichia coli	80	ERS4380837	398578851	104716	3806.28	8191	5340824	74.6287
2	blc-34	barcode03	Klebsiella pneumoniae	17	ERS4380838	239643286	59204	4047.75	10113	5661638	42.3276
2	blc-35	barcode04	Klebsiella pneumoniae	490	ERS4380839	704031630	163165	4314.84	8184	5748008	122.483
2	blc-36	barcode05	Klebsiella pneumoniae	490	ERS4380840	654664044	112634	5812.31	10179	5794972	112.971
2	blc-37	barcode06	Klebsiella pneumoniae	490	ERS4380841	507332394	123929	4093.73	8773	5748324	88.2574
2	blc-38	barcode07	Klebsiella pneumoniae	490	ERS4380842	497804030	80484	6185.13	11915	5763064	86.3784
2	blc-39	barcode08	Escherichia coli	69	ERS4380843	47069102	10946	4300.12	10842	5306996	8.86926
2	blc-40	barcode09	Klebsiella pneumoniae	490	ERS4380844	717105139	131753	5442.8	10313	5882380	121.907
2	blc-41	barcode10	Escherichia coli	127	ERS4380845	315655063	75384	4187.3	7293	5295866	59.6041
2	blc-42	barcode11	Escherichia coli	95	ERS4380846	134979362	30692	4397.87	11984	5111794	26.4055
2	blc-43	barcode12	Klebsiella pneumoniae	490	ERS4380847	403962320	92515	4366.45	9169	5768340	70.0309
3	blc-44	barcode10	Escherichia coli	127	see below	120299062	40304	2984.79	11927	4795248	25.0871
3	blc-45	barcode11	Escherichia coli	88	see below	585424732	177451	3299.08	7913	5788014	101.144
3	blc-46	barcode12	Klebsiella pneumoniae	490	see below	212285385	57344	3701.96	6382	5280992	40.198
3	blc-47	barcode01	Escherichia coli	420	see below	1194299533	257655	4635.27	9068	5819224	205.233
3	blc-48	barcode02	Klebsiella pneumoniae	490	see below	845553328	234268	3609.34	7703	5760930	146.774
3	blc-49	barcode03	Escherichia coli	372	see below	262419733	154037	1703.61	5340	5474388	47.9359
3	blc-50	barcode04	Klebsiella pneumoniae	490	see below	581524491	147017	3955.49	11296	5183124	112.196
3	blc-51	barcode05	Klebsiella pneumoniae	490	see below	298417003	80848	3691.09	15033	5700846	52.3461
3	blc-52	barcode06	Klebsiella pneumoniae	45	see below	487429457	121386	4015.53	13134	4968601	98.102
3	blc-53	barcode07	Escherichia coli	127	see below	836398867	192759	4339.09	12208	5178691	161.508
3	blc-54	barcode08	Klebsiella pneumoniae	15	see below	614249587	161482	3803.83	8004	5073694	121.066
3	blc-55	barcode09	Escherichia coli	428	see below	644424897	181246	3555.53	9561	5735315	112.361
4	blc-44	barcode01	Escherichia coli	420	ERS4380848	87255077	59052	1477.6	7233	4784462	18.2372
4	blc-45	barcode02	Klebsiella pneumoniae	490	ERS4380849	325556888	152529	2134.39	5448	5736914	56.7477
4	blc-46	barcode03	Escherichia coli	372	ERS4380850	93387402	56839	1643.02	6273	5279952	17.6872
4	blc-47	barcode04	Klebsiella pneumoniae	490	ERS4380851	1112230577	230649	4822.18	9010	5819280	191.129
4	blc-48	barcode05	Klebsiella pneumoniae	490	ERS4380852	675606898	181558	3721.16	7779	5760930	117.274
4	blc-49	barcode06	Klebsiella pneumoniae	45	ERS4380853	901256638	371855	2423.68	5321	5472195	164.697
4	blc-50	barcode07	Escherichia coli	127	ERS4380854	661667183	162301	4076.79	10042	5199758	127.25
4	blc-51	barcode08	Klebsiella pneumoniae	15	ERS4380855	254336131	52488	4845.61	14054	5700846	44.6138
4	blc-52	barcode09	Escherichia coli	428	ERS4380856	247977820	67814	3656.73	13725	4968604	49.909
4	blc-53	barcode10	Escherichia coli	127	ERS4380857	109782356	46844	2343.57	7240	5170374	21.233
4	blc-54	barcode11	Escherichia coli	88	ERS4380858	235078306	107575	2185.25	5830	5072605	46.3427
4	blc-55	barcode12	Klebsiella pneumoniae	490	ERS4380859	109917509	54772	2006.82	5406	5735012	19.166
5	blc-56	barcode01	Klebsiella pneumoniae	490	ERS4380860	84295112	31197	2702.03	7843	5527485	15.2502
5	blc-57	barcode02	Escherichia coli	127	ERS4380861	50021070	17139	2918.55	11922	5236453	9.55247
5	blc-58	barcode03	Klebsiella pneumoniae	15	ERS4380862	195604764	53861	3631.66	8388	5812483	33.6525
5	blc-59	barcode04	Klebsiella pneumoniae	45	ERS4380863	66139987	22662	2918.54	6308	5274516	12.5395
5	blc-60	barcode05	Klebsiella pneumoniae	490	ERS4380864	10792840	7145	1510.54	10431	5288164	2.04094
5	blc-61	barcode06	Klebsiella pneumoniae	490	ERS4380865	171786866	44648	3847.58	10426	5257429	32.6751
5	blc-62	barcode07	Escherichia coli	420	ERS4380866	349123213	67790	5150.07	9599	5558487	62.809
5	blc-63	barcode08	Escherichia coli	127	ERS4380867	220173750	51239	4297	7253	5396206	40.8016
5	blc-64	barcode09	Escherichia coli	372	ERS4380868	111951576	36561	3062.05	8904	5280180	21.2022
5	blc-65	barcode10	Escherichia coli	428	ERS4380869	107747146	30964	3479.76	6581	5453425	19.7577
5	blc-66	barcode11	Escherichia coli	88	ERS4380870	11806998	10282	1148.32	7875	5223928	2.26018
5	blc-67	barcode12	Klebsiella pneumoniae	490	ERS4380871	64344194	22817	2820.01	7285	5546682	11.6005

## Sheet: Table S2
Library	Human reads	Total Reads	% human reads
1	553	1648038	0.02
2	147	818091	0.02
3	357	1586627	0.02
4	241	1328083	0.02
5	62	331211	0.02
